# Supplementary material for: PGAM1 regulation of ASS1 contributes to the progression of breast cancer through the cAMP/AMPK/CEBPB pathway
Source: Mol Oncol. 2022 Jun 27;16(15):2843–60. doi: 10.1002/1878-0261.13259 (PMC9348593; doi:10.1002/1878-0261.13259)
Supplement: Supplementary file 4 — Table S1. Antibodies used for immunohistochemical (IHC), western blotting (WB) and Co‐Immunoprecipitation (Co‐IP). [file MOL2-16-2843-s005.xlsx]

## Sheet: Sheet1
Table S1. Antibodies used for immunohistochemical (IHC), western blotting (WB) and Co-Immunoprecipitation (Co-IP)
Antibodies	Applications	Company name	Dilution or concentration	Catalog number
anti-PGAM1	IHC	Novus	1:1000	NBP1-49532
anti-PGAM1	WB	Abcam	1:1000	ab2220
anti-PGAM1	Co-IP	Santa Cruz Biotechnology	1:500	Sc-130334
anti-ASS1	WB, Co-IP	proteintech	1:1000	16210-1-AP
anti-ASS1	IHC	proteintech	1:500	16210-1-AP
anti-GAPDH	WB	Abcam	1:10000	ab128915
anti-Snail	WB	Cell Signaling Technology	1:1000	3879T
anti-Slug	WB	Cell Signaling Technology	1:1000	9585T
anti-E-cadherin	WB	Cell Signaling Technology	1:1000	3195S
anti-N-cadherin	WB	Cell Signaling Technology	1:1000	13116S
anti-Vimentin	WB	Cell Signaling Technology	1:1000	5741S
IPKine HRP AffiniPure Goat Anti-Mouse IgG Light Chain	Co-IP	Abbkine	1:1000	A25012
IPKine HRP AffiniPure Goat Anti-Rabbit IgG Light Chain	Co-IP	Abbkine	1:1000	A25022
anti-Rabbit IgG HRP	Co-IP	Cell Signaling Technology	1 μg/μL	2729P
mouse (G3A1) mAb IgG1 Isotype Control	Co-IP	Cell Signaling Technology	2.5 μg/μL	5415
anti-βTubulin	WB	Cell Signaling Technology	1:1000	2146
anti-AMPK	WB	Cell Signaling Technology	1:1000	2603S
anti-pAMPK	WB	Cell Signaling Technology	1:1000	2535S
anti-CEBPB	WB,CHIP	proteintech	1:1000	23431-1-AP
anti-pCEBPB	WB	Cell Signaling Technology	1:1000	3084
anti-rabbit IgG, HRP-linked Antibody	WB	Cell Signaling Technology	1:2000	7074P2
anti-mouse IgG, HRP-linked Antibody	WB	Cell Signaling Technology	1:2000	7076P2
anti-Ki67	IHC	Abcam	1:1000	ab231172
