# Supplementary material for: PGAM1 regulation of ASS1 contributes to the progression of breast cancer through the cAMP/AMPK/CEBPB pathway
Source: Mol Oncol. 2022 Jun 27;16(15):2843–60. doi: 10.1002/1878-0261.13259 (PMC9348593; doi:10.1002/1878-0261.13259)
Supplement: Supplementary file 5 — Table S2. siRNA and shRNA sequence used in the present study. [file MOL2-16-2843-s001.xlsx]

## Sheet: Sheet1
Table S2. siRNA and shRNA sequence used in the present study
Name		Sequence
shPGAM1		5'-GCAAAGCCATGGAAGCTGT-3'
siPGAM1		5'-GAGAGUCUGAAGGAUACUATT UAGUAUCCUUCAGACUCUCTT-3'
siCEBPB		5'-CCCUGAGUAAUCGCUUAAATT UUUAAGCGAUUACUCAGGGTT-3'
siASS1		5'-GAACAAGGCUAUGACGUCATT UGACGUCAUAGCCUUGUUCTT-3'
siNC		5'-UUCUCCGAACGUGUCACGUTT ACGUGACACGUUCGGAGAATT-3'
