# Supplementary material for: PGAM1 regulation of ASS1 contributes to the progression of breast cancer through the cAMP/AMPK/CEBPB pathway
Source: Mol Oncol. 2022 Jun 27;16(15):2843–60. doi: 10.1002/1878-0261.13259 (PMC9348593; doi:10.1002/1878-0261.13259)
Supplement: Supplementary file 6 — Table S3. Sequences of primers used for qRT‐PCR. [file MOL2-16-2843-s003.xlsx]

## Sheet: Sheet1
Table S3. Sequences of primers used for qRT-PCR
Primer names				Sequences
ACTIN forward				5'-GGCCAACCGCGAGAAGATGAC-3'
ACTIN reverse				5'-GGATAGCACAGCCTGGATAGCAAC-3'
OXTR forward				5'-TACATCACATGGATCACGCTAG-3'
OXTR reverse				5'-TGCCAGATCTTGAAGCTGATAA-3'
INHBE forward				5'-CCTTCCTAGAGCTTAAGATCCG-3'
INHBE reverse				5'-TTCCTGGAAGTCTACGTAATGG-3'
C2orf72 forward				5'-CGGAGGAAGAACCAGGATGTTGC-3'
C2orf72 reverse				5'-ACGACTCCATCACAGGCTTTTGAC-3'
AMH forward				5'-CCCGAGACACCCGCTACCTG-3'
AMH reverse				5'-GTCGTCGCCGAACAGCAGTG-3'
ZDHHC11 forward				5'-GAAATACATTGCCTACGTGGTG-3'
ZDHHC11 reverse				5'-TCATGAGTCTGACATTGGAGTC-3'
PLCB4 forward				5'-CAAGAAGGAGCAGTTTTTGACA-3'
PLCB4 reverse				5'-CTTCAAGAGCAGCCAAGATTTT-3'
MDGA1 forward				5'-CTGCCAGGTGTCTGTGCGTAAC-3'
MDGA1 reverse				5'-CTGGTGGTGCCGTGGTGTTG-3'
INAVA forward				5'-ACGGGCTCCAGTCCAGAACAG-3'
INAVA reverse				5'-ACTCGCTCCAGGGCTCAGAAG-3'
CD82 forward				5'-ACAAGAGCAGTTTCATCTCTGT-3'
CD82 reverse				5'-CTTGCCCATGTTGAAGTAGAAG-3'
ADM2 forward				5'-ACCTGTGGTCTGGAAGCTTC-3'
ADM2 reverse				5'-GGAGAGGCTGACCCATAAC-3'
NAV2 forward				5'-GAATTTGGAGGAAACCATGTCC-3'
NAV2 reverse				5'-CCTGTCAAGCTGAGTATGCTAC-3'
CHAC1 forward				5'-GACGCTCCTTGAAGATCATGAG-3'
CHAC1 reverse				5'-CAGCAAGTATTCAAGGTTGTGG-3'
DDIT4 forward				5'-GATGCCTAGCCAGTTGGTAAG-3'
DDIT4 reverse				5'-CTAAACAGCCCCTGGATCTTG-3'
ASS1 forward				5'-CTTCATGTACCTGAACGAAGTC-3'
ASS1 reverse				5'-TCGATGTCTAAATGAGCATGGT-3'
RASD1 forward				5'-GAACTGCTATCGCATGGTCATC-3'
RASD1 reverse				5'-GACTGAACACCAGGATGAAAAC-3'
CEBPB forward				5'-CATCGACTTCAGCCCGTAC-3'
CEBPB reverse				5'-GAGAAGAGGTCGGAGAGGAAG-3'
FOXA1 forward				5'-GTTCTCCATCAACAACCTCATG-3'
FOXA1 reverse				5'-TATTGCAGTGCCTGTTCGTAT-3'
CREB1 forward				5'-CTGATGGACAGCAGATCTTAG-3'
CREB1 reverse				5'-CTTCATTAGACGGACCTCTCTC-3'
ESRRA forward				5'-GACTTAGTCCTGGATGAAGAGG-3'
ESRRA reverse				5'-GTAGAACATACTCCTCTCGCTC-3'
BMI1 forward				5'-CAAGACCAGACCACTACTGAAT-3'
BMI1 reverse				5'-TATCTTCATCTGCAACCTCTCC-3'
EP300 forward				5'-GTTCCTTCCTCAGACTCAGTTC-3'
EP300 reverse				5'-CATTATAGGAGAGTTCACCGGG-3'
